# Supplementary material for: The Relationship between Obesity and Clinical Outcomes in Young People with Duchenne Muscular Dystrophy
Source: Nutrients. 2022 Aug 12;14(16):3304. doi: 10.3390/nu14163304 (PMC9412587; doi:10.3390/nu14163304)
Supplement: Supplementary file 1 [file nutrients-14-03304-s001.zip]

Archive with 1 entries (1 files):
- nutrients-1784862-supplementary.pdf
